# Supplementary material for: Dual-Color Fluorescent Hydrogel Microspheres Combined with Smartphones for Visual Detection of Lactate
Source: Biosensors (Basel). 2022 Sep 28;12(10):802. doi: 10.3390/bios12100802 (PMC9599631; doi:10.3390/bios12100802)
Supplement: Supplementary file 1 [file biosensors-12-00802-s001.zip]

Archive with 1 entries (1 files):
- biosensors-1897901-supplementary.pdf
